# Supplementary material for: Quercetin Alleviates Inflammation and Energy Deficiency Induced by Lipopolysaccharide in Chicken Embryos
Source: Animals (Basel). 2023 Jun 21;13(13):2051. doi: 10.3390/ani13132051 (PMC10339971; doi:10.3390/ani13132051)
Supplement: Supplementary file 1 [file animals-13-02051-s001.zip]

Archive with 1 entries (1 files):
- animals-2357529-supplementary.pdf
